# Supplementary material for: Characterization of the Complete Mitochondrial Genome of Wintersweet (Chimonanthus praecox) and Comparative Analysis within Magnoliids
Source: Life (Basel). 2024 Jan 25;14(2):182. doi: 10.3390/life14020182 (PMC10890521; doi:10.3390/life14020182)
Supplement: Supplementary file 1 [file life-14-00182-s001.zip › Supplementary Table S1.xlsx]

## Sheet: Assemble Statistics
Statistics	All Contigs	Contigs >=100 bp	Contigs >=1000 bp
Number of	2903	2903	2649
Min Length (bp)	230	230	1000
Median Length (bp)	2412	2412	2699
Mean Length (bp)	3923	3923	4216
Max Length (bp)	79783	79783	79783
N50 Length (bp)	6112	6112	6239
Number of contigs >= N50	512	512	494
Length Sum (bp)	11390274	11390274	11168911

## Sheet: Complete Annotation
Gene	Feature	product	Direction	Minimum	Maximum	Intervals	length
sdh4	CDS	succinate dehydrogenase subunit 4	reverse	303268	303645	1	377
sdh3	CDS	succinate dehydrogenase subunit 3	forward	417082	417375	1	293
mttB	CDS	Sec-independent protein translocase	reverse	535367	536161	1	794
rps19	CDS	ribosomal protein S19	forward	217011	217301	1	290
rps19	CDS	ribosomal protein S19	forward	636405	636695	1	290
rps13	CDS	ribosomal protein S13	forward	398577	398927	1	350
rps12	CDS	ribosomal protein S12	reverse	309745	310122	1	377
rps11	CDS	ribosomal protein S11	forward	663280	663759	1	479
rps10	CDS	ribosomal protein S10	forward	638065	639263	2	1198
rps7	CDS	ribosomal protein S7	forward	54525	54974	1	449
rps4	CDS	ribosomal protein S4	forward	824018	825076	1	1058
rps3	CDS	ribosomal protein S3	forward	217309	220732	2	3423
rps2	CDS	ribosomal protein S2	forward	878385	879005	1	620
rps1	CDS	ribosomal protein S1	reverse	1041	1646	1	605
rpl16	CDS	ribosomal protein L16	forward	220623	221138	1	515
rpl10	CDS	ribosomal protein L10	forward	116365	116857	1	492
rpl5	CDS	ribosomal protein L5	reverse	291992	292537	1	545
nad9	CDS	NADH dehydrogenase subunit 9	reverse	668483	669055	1	572
nad7	CDS	NADH dehydrogenase subunit 7	reverse	13319	20462	5	7143
nad6	CDS	NADH dehydrogenase subunit 6	forward	688868	689530	1	662
nad4L	CDS	NADH dehydrogenase subunit 4L	reverse	932204	932506	1	302
nad4	CDS	NADH dehydrogenase subunit 4	reverse	379788	390178	4	10390
nad3	CDS	NADH dehydrogenase subunit 3	reverse	310171	310527	1	356
nad2	CDS	NADH dehydrogenase subunit 2	reverse	783119	788029	3	4910
nad2	CDS	NADH dehydrogenase subunit 2	forward	417814	419609	2	1795
matR	CDS	maturase-related protein	forward	675858	677825	1	1967
cox3	CDS	cytochrome c oxidase subunit 3	reverse	303573	304370	1	797
cox2	CDS	cytochrome c oxidase subunit 2	reverse	469501	474854	3	5353
cox1	CDS	cytochrome c oxidase subunit 1	forward	258047	259630	1	1583
ccmFn	CDS	cytochrome c maturation protein CcmFN	reverse	89015	90757	1	1742
ccmB	CDS	cytochrome c maturation protein B	reverse	658990	659610	1	620
ccmFc	CDS	cytochrome c biogenesis FC	forward	275692	278069	2	2377
ccmC	CDS	cytochrome c biogenesis C	forward	261019	261741	1	722
atp8	CDS	ATPase subunit 8	reverse	304949	305428	1	479
atp4	CDS	ATPase subunit 4	reverse	931449	932027	1	578
atp1	CDS	ATP synthase F1 subunit 1	reverse	970250	971782	1	1532
atp1	CDS	ATP synthase F1 subunit 1	forward	650792	652324	1	1532
atp9	CDS	ATP synthase F0 subunit 9	forward	397974	398198	1	224
atp6	CDS	ATP synthase F0 subunit 6	forward	573730	574476	1	746
cob	CDS	apocytochrome b	reverse	289699	290880	1	1181
nad1	CDS		forward	674145	678750	2	4605
nad5	CDS		reverse	312181	314472	2	2291
nad5	CDS		forward	25303	27374	2	2071
nad1	CDS		forward	399843	401513	2	1670
nad1	CDS		reverse	521382	521766	1	384
rps14	CDS		reverse	291688	291990	1	302
nad5	CDS		forward	640758	640779	1	21
rrnL	rRNA	26S ribosomal RNA	reverse	336108	339761	1	3653
rrnL	rRNA	26S ribosomal RNA	reverse	490466	494119	1	3653
rrnS	rRNA	18S ribosomal RNA	reverse	742490	744572	1	2082
rrn5	rRNA	5S ribosomal RNA	reverse	742163	742279	1	116

## Sheet: Details of Protein Coding Genes
Gene	Feature	Direction	Minimum	Maximum	Intervals	length
sdh4	CDS	reverse	303268	303645	1	377
sdh3	CDS	forward	417082	417375	1	293
mttB	CDS	reverse	535367	536161	1	794
rps19	CDS	forward	217011	217301	1	290
rps19	CDS	forward	636405	636695	1	290
rps13	CDS	forward	398577	398927	1	350
rps12	CDS	reverse	309745	310122	1	377
rps11	CDS	forward	663280	663759	1	479
rps10	CDS	forward	638065	639263	2	1198
rps7	CDS	forward	54525	54974	1	449
rps4	CDS	forward	824018	825076	1	1058
rps3	CDS	forward	217309	220732	2	3423
rps2	CDS	forward	878385	879005	1	620
rps1	CDS	reverse	1041	1646	1	605
rpl16	CDS	forward	220623	221138	1	515
rpl10	CDS	forward	116365	116857	1	492
rpl5	CDS	reverse	291992	292537	1	545
nad9	CDS	reverse	668483	669055	1	572
nad7	CDS	reverse	13319	20462	5	7143
nad6	CDS	forward	688868	689530	1	662
nad4L	CDS	reverse	932204	932506	1	302
nad4	CDS	reverse	379788	390178	4	10390
nad3	CDS	reverse	310171	310527	1	356
nad2	CDS	reverse	783119	788029	3	4910
nad2	CDS	forward	417814	419609	2	1795
matR	CDS	forward	675858	677825	1	1967
cox3	CDS	reverse	303573	304370	1	797
cox2	CDS	reverse	469501	474854	3	5353
cox1	CDS	forward	258047	259630	1	1583
ccmFn	CDS	reverse	89015	90757	1	1742
ccmB	CDS	reverse	658990	659610	1	620
ccmFc	CDS	forward	275692	278069	2	2377
ccmC	CDS	forward	261019	261741	1	722
atp8	CDS	reverse	304949	305428	1	479
atp4	CDS	reverse	931449	932027	1	578
atp1	CDS	reverse	970250	971782	1	1532
atp1	CDS	forward	650792	652324	1	1532
atp9	CDS	forward	397974	398198	1	224
atp6	CDS	forward	573730	574476	1	746
cob	CDS	reverse	289699	290880	1	1181
nad1	CDS	forward	674145	678750	2	4605
nad5	CDS	reverse	312181	314472	2	2291
nad5	CDS	forward	25303	27374	2	2071
nad1	CDS	forward	399843	401513	2	1670
nad1	CDS	reverse	521382	521766	1	384
rps14	CDS	reverse	291688	291990	1	302
nad5	CDS	forward	640758	640779	1	21

## Sheet: Details of tRNA
NO.	tRNA	start	end	length	anticodon	product
1	trnM	70975	71051	76	CAT	Met
2	trnL	261758	261831	73	CAA	Leu
3	trnQ	372629	372700	71	TTG	Gln
4	trnP	403712	403785	73	TGG	Pro
5	trnW	403946	404019	73	CCA	Trp
6	trnM	498145	498217	72	CAT	Met
7	trnH	499342	499415	73	GTG	His
8	trnK	661922	661994	72	TTT	Lys
9	trnL	776258	776330	72	TAA	Leu
10	trnQ	919293	919364	71	TTG	Gln
11	trnC	962648	962578	70	GCA	Cys
12	trnF	934201	934128	73	GAA	Phe
13	trnK	931336	931263	73	CTT	Lys
14	trnS	866835	866749	86	TGA	Ser
15	trnL	807586	807506	80	CAA	Leu
16	trnN	790109	790038	71	GTT	Asn
17	trnY	788624	788542	82	GTA	Tyr
18	trnE	586330	586263	67	TTC	Glu
19	trnY	586203	586120	83	GTA	Tyr
20	trnD	585720	585647	73	GTC	Asp
21	trnR	527070	526999	71	TCT	Arg
22	trnS	523685	523598	87	GCT	Ser
23	trnF	523328	523255	73	GAA	Phe
24	trnP	523039	522965	74	TGG	Pro
25	trnG	494439	494368	71	GCC	Gly
26	trnM	489882	489809	73	CAT	Met
27	trnM	347438	347365	73	CAT	Met
28	trnM	335524	335451	73	CAT	Met
29	trnA	250362	250258	104	TGC	Ala
30	trnD	87940	87871	69	GTC	Asp
31	trnE	22823	22752	71	TTC	Glu
