# Supplementary material for: Characterization of the Complete Mitochondrial Genome of Wintersweet (Chimonanthus praecox) and Comparative Analysis within Magnoliids
Source: Life (Basel). 2024 Jan 25;14(2):182. doi: 10.3390/life14020182 (PMC10890521; doi:10.3390/life14020182)
Supplement: Supplementary file 1 [file life-14-00182-s001.zip › Supplementary Table S2.xlsx]

## Sheet: Sheet1
Species	ID	genome size(bp)	GC%	PCGs	rRNA	tRNA	Release Date
Chimonanthus praecox	OR811177	972347	47.4	40	3	17	this work
Liriodendron tulipifera	NC_021152.1	553721	47.7	41	3	21	2013-4
Magnolia biondii	NC_049134.1	967100	46.7	41	3	20	2020-6
Aristolochia fimbriata	OP649454.1-QP649456.1	349849	47.9	41	3	21	2023-4
Saururus chinensis	OQ539548.1-OQ539550.1	580630	46.4	39	3	19	2023-4
Aconitum kusnezoffii	MW013323.1	440720	46.9	37	3	29	2020-11
Oryza sativa (japonica)	NC_011033.1	490520	43.8	45	13	22	2002-12
Nelumbo nucifera	NC_030753.1	524797	48.2	40	3	20	2016-8
Ginkgo biloba	NC_027976.1	346544	50.4	41	3	23	2015-10
