# Supplementary material for: Characterization of the Complete Mitochondrial Genome of Wintersweet (Chimonanthus praecox) and Comparative Analysis within Magnoliids
Source: Life (Basel). 2024 Jan 25;14(2):182. doi: 10.3390/life14020182 (PMC10890521; doi:10.3390/life14020182)
Supplement: Supplementary file 1 [file life-14-00182-s001.zip › Supplementary Table S3.xlsx]

## Sheet: codon usage analysis
Supplementary Table S5: Codon usage for C. praecox mitogenome. Total: 35827 codons
AA	Codon	Number	RSCU	AA	Codon	Number	RSCU
Ala	GCG	77	0.72	Pro	CCG	111	0.8
	GCA	123	1.16		CCA	149	1.08
	GCU	130	1.24		CCU	151	1.08
	GCC	96	0.92		CCC	139	1
Cys	UGU	223	1.04	Gln	CAG	110	0.7
	UGC	209	0.96		CAA	201	1.3
Asp	GAU	266	1.36	Arg	AGG	221	1.13977
	GAC	128	0.64		AGA	282	1.4997
Glu	GAG	139	0.7		CGG	129	0.659868
	GAA	254	1.3		CGA	211	1.13977
Phe	UUU	411	1.1		CGU	182	0.959808
	UUC	333	0.9		CGC	114	0.59988
Gly	GGG	158	0.88	Ser	AGU	194	0.839983
	GGA	247	1.36		AGC	177	0.779984
	GGU	179	1		UCG	195	0.839983
	GGC	142	0.8		UCA	227	1.01998
His	CAU	248	1.3		UCU	293	1.31997
	CAC	132	0.7		UCC	262	1.13998
Ile	AUA	140	0.606061	Thr	ACG	126	0.8
	AUU	329	1.45455		ACA	170	1.12
	AUC	216	0.969697		ACU	153	1
Lys	AAG	237	0.88		ACC	166	1.08
	AAA	299	1.12	Val	GUG	104	0.8
Leu	UUG	195	1		GUA	100	0.76
	UUA	174	0.9		GUU	208	1.64
	CUG	90	0.45		GUC	101	0.8
	CUA	113	0.55	Trp	UGG	263	1
	CUU	238	1.2		UAU	336	1.38
	CUC	183	0.9		UAC	148	0.62
Met	AUG	152	1	End	UGA	161	1.17012
Asn	AAU	292	1.32		UAG	133	0.960096
	AAC	153	0.68		UAA	119	0.870087

## Sheet: codonW analysis
Gene	T3s	C3s	A3s	G3s	CAI	CBI	Fop	Nc	GC3s	GC	L_sym	L_aa	Gravy	Aromo
sdh4	0.3429	0.2286	0.3895	0.2561	0.116	-0.138	0.297	51.65	0.381	0.392	118	125	0.4	0.104
sdh3	0.4767	0.2326	0.2206	0.2656	0.18	-0.102	0.344	53.22	0.398	0.405	93	97	0.454639	0.14433
mttB	0.3717	0.2522	0.3107	0.2722	0.193	0.024	0.413	52.6	0.417	0.448	254	264	0.252652	0.132576
rps19	0.44	0.1333	0.4231	0.2222	0.146	-0.045	0.391	52.35	0.283	0.406	92	96	-0.753125	0.083333
rps19	0.44	0.1333	0.4231	0.2222	0.146	-0.045	0.391	52.35	0.283	0.406	92	96	-0.753125	0.083333
rps13	0.4886	0.1705	0.4301	0.1646	0.16	-0.109	0.36	39.23	0.252	0.397	111	116	-0.847414	0.051724
rps12	0.3922	0.1275	0.4135	0.2812	0.138	-0.04	0.382	51.75	0.325	0.467	123	125	-1.2408	0.016
rps11	0.374	0.2358	0.3607	0.2957	0.198	-0.031	0.412	56.97	0.412	0.447	153	159	-0.572956	0.075472
rps10	0.3587	0.2174	0.3878	0.3182	0.149	-0.086	0.353	60.07	0.403	0.394	119	120	-0.4925	0.1
rps7	0.4224	0.2241	0.3782	0.219	0.175	-0.048	0.385	60.99	0.343	0.434	143	149	-0.461074	0.073826
rps4	0.346	0.2353	0.4519	0.2245	0.131	-0.033	0.386	56.57	0.357	0.402	345	352	-0.805682	0.076705
rps3	0.3179	0.2784	0.375	0.3013	0.161	-0.061	0.384	60.27	0.443	0.445	526	538	-0.539963	0.096654
rps2	0.4318	0.2045	0.3791	0.2344	0.172	-0.102	0.36	57.6	0.33	0.403	200	206	-0.128155	0.063107
rps1	0.3333	0.2202	0.4025	0.2695	0.161	-0.125	0.333	50.43	0.385	0.434	195	201	-0.033831	0.089552
rpl16	0.4058	0.1594	0.4101	0.2214	0.156	-0.077	0.378	54.96	0.311	0.462	164	171	-0.550292	0.081871
rpl10	0.374	0.2366	0.418	0.2222	0.152	-0.129	0.35	54.37	0.363	0.452	157	163	-0.581595	0.122699
rpl5	0.331	0.2465	0.4074	0.2984	0.162	-0.095	0.368	59.21	0.414	0.451	174	181	-0.549172	0.082873
rpl2	0.3109	0.2853	0.3054	0.2822	0.148	-0.033	0.391	57.48	0.475	0.539	358	366	-0.653005	0.054645
nad9	0.4539	0.2171	0.4135	0.184	0.214	-0.054	0.389	60.11	0.311	0.433	180	190	-0.816316	0.121053
nad7	0.4299	0.1963	0.4333	0.1613	0.19	-0.109	0.359	50.62	0.287	0.453	376	394	-0.564975	0.063452
nad6	0.3878	0.2194	0.3041	0.2484	0.147	-0.029	0.373	57.63	0.388	0.439	209	221	0.433032	0.090498
nad4L	0.4659	0.1591	0.3636	0.1774	0.176	-0.096	0.351	45.82	0.266	0.377	94	100	0.797	0.08
nad4	0.4203	0.2309	0.3485	0.1827	0.17	-0.044	0.372	53.33	0.338	0.415	471	495	0.615555	0.125253
nad3	0.4951	0.2039	0.2529	0.2368	0.193	-0.099	0.339	48.51	0.348	0.429	112	118	0.309322	0.152542
nad2	0.4067	0.3657	0.25	0.1818	0.179	-0.018	0.41	53.97	0.452	0.427	283	296	-0.103378	0.202703
nad2	0.4688	0.2188	0.3134	0.1966	0.178	-0.151	0.309	54.83	0.331	0.392	175	181	0.722652	0.127072
matR	0.2073	0.3982	0.296	0.3227	0.149	0.017	0.42	57.17	0.579	0.528	641	655	-0.319084	0.073282
cox3	0.4716	0.1921	0.3284	0.1768	0.207	-0.056	0.376	54.49	0.304	0.45	250	265	0.389057	0.139623
cox2	0.4692	0.1991	0.3777	0.1718	0.229	-0.033	0.383	48.32	0.292	0.414	240	252	0.106349	0.095238
cox1	0.424	0.2248	0.3529	0.1692	0.181	-0.059	0.371	54.6	0.328	0.426	491	527	0.720493	0.151803
ccmFn	0.4121	0.2485	0.3097	0.2298	0.161	-0.051	0.377	58.04	0.39	0.462	549	580	0.060517	0.122414
ccmB	0.442	0.2265	0.327	0.1888	0.172	-0.047	0.365	50.33	0.34	0.429	200	206	0.062136	0.116505
ccmFc	0.3753	0.2441	0.3205	0.2797	0.146	-0.075	0.357	59.71	0.418	0.466	431	450	-0.116889	0.1
ccmC	0.4095	0.2238	0.3265	0.186	0.179	0.031	0.415	49.91	0.345	0.447	229	240	0.22375	0.095833
atp8	0.3066	0.3577	0.3839	0.1856	0.161	0.017	0.428	55.17	0.441	0.423	152	159	-0.012579	0.119497
atp4	0.3718	0.2244	0.3806	0.259	0.183	-0.058	0.372	59.78	0.378	0.425	188	192	-0.099479	0.0625
atp1	0.3855	0.2193	0.3971	0.2109	0.17	-0.082	0.359	53.44	0.345	0.452	498	510	-0.066079	0.060784
atp1	0.3855	0.2193	0.3971	0.2109	0.17	-0.082	0.359	53.44	0.345	0.452	498	510	-0.066079	0.060784
atp9	0.3788	0.2121	0.3651	0.1607	0.207	-0.017	0.423	48.56	0.324	0.473	71	74	0.87973	0.067568
atp6	0.4798	0.1704	0.3661	0.1646	0.16	-0.133	0.314	50.57	0.272	0.382	239	248	0.620161	0.108871
cob	0.4842	0.1834	0.3309	0.1909	0.167	-0.129	0.322	55.1	0.297	0.407	370	393	0.624682	0.167939
nad1	0.4022	0.2174	0.2927	0.2297	0.147	-0.11	0.316	57.41	0.378	0.473	98	105	0.451429	0.133333
nad5	0.4349	0.2186	0.3156	0.1889	0.178	-0.097	0.356	56.75	0.341	0.434	455	482	0.608921	0.128631
nad5	0.3986	0.2448	0.2975	0.2952	0.185	-0.021	0.365	49.75	0.415	0.405	159	167	0.508383	0.11976
nad1	0.3182	0.2879	0.2656	0.3729	0.182	0.066	0.405	55.83	0.519	0.435	79	85	0.295294	0.129412
nad1	0.4522	0.0783	0.4245	0.1875	0.124	-0.184	0.266	47.9	0.218	0.411	124	128	0.876562	0.09375
rps14	0.4578	0.1928	0.3467	0.2286	0.143	-0.11	0.344	60.06	0.333	0.423	96	100	-0.908	0.1
nad5	0.8	0	0.25	0	0.276	0	0.4	*****	0	0.333	5	7	1.11429	0

## Sheet: start and stopcon of C. praecox
gene	direction	length	Start codon	Stop codon
sdh4	reverse	378	ATG	TAA
sdh3	forward	294	ATG	TAA
mttB	reverse	795	ATA	TAG
rps19	forward	291	ATG	TAA
rps19	forward	291	ATG	TAA
rps13	forward	351	ATG	TGA
rps12	reverse	378	ATG	TGA
rps11	forward	480	ATG	TGA
rps10	forward	363	ACG	TGA
rps7	forward	450	ATG	TAA
rps4	forward	1059	ACG	TAA
rps3	forward	1617	ATG	TAG
rps2	forward	621	ATG	TGA
rps1	reverse	606	ATG	TAA
rpl16	forward	516	ATG	TAA
rpl10	forward	493	ATG	TAG
rpl5	reverse	546	ATG	TAA
rpl2	forward	1143	ATG	TAA
nad9	reverse	573	ATG	TAA
nad7	reverse	1185	ATG	TAG
nad6	forward	663	ATG	GGT
nad4L	reverse	303	ACG	TAA
nad4	reverse	1488	ATG	TGA
nad3	reverse	357	ATG	TAA
nad2	reverse	922	TTG	TAA
nad2	forward	545	ATG	CGG
matR	forward	1968	ATG	TAG
cox3	reverse	798	ATG	TGA
cox2	reverse	759	ATG	TAA
cox1	forward	1584	ATG	TAA
ccmFn	reverse	1743	ATG	TGA
ccmB	reverse	621	ATG	TGA
ccmFc	forward	1353	ATG	TAA
ccmC	forward	723	ATG	TAG
atp8	reverse	480	ATG	TAA
atp4	reverse	579	ATG	TAA
atp1	reverse	1533	ATG	TGA
atp1	forward	1533	ATG	TGA
atp9	forward	225	ATG	TGA
atp6	forward	747	ATG	TGA
cob	reverse	1182	ATG	TGA
nad1	forward	318	TCT	TAA
nad5	reverse	1446	ATG	AAA
nad5	forward	542	CCA	TAA
nad1	forward	275	ATT	TAT
nad1	reverse	385	ACG	GTA
rps14	reverse	303	ATG	TAG
nad5	forward	22	GAT	GTA

## Sheet: Amino acid usage
Amio acid	Ginkgo biloba	Nelumbo nucifera	Oryza sativa (japonica)	Aquilegia kusnezoffii	Magnolia biondii	Liriodendron tulipifera	Aristolochia fimbria	Saururus chinensis	Chimonanthus praecox
Ala	0.0666667	0.0635785	0.051198	0.0634635	0.0631097	0.0642427	0.0573407	0.0478711	0.0360901
Cys	0.0120975	0.0144078	0.0244947	0.0132413	0.013572	0.0135605	0.0149121	0.025641	0.0350853
Asp	0.0319408	0.032585	0.0351359	0.0319682	0.0328272	0.0321214	0.0303568	0.0336391	0.0328244
Glu	0.0421236	0.0406266	0.04223	0.0404805	0.0423276	0.0408509	0.0397657	0.0411668	0.0355877
Phe	0.0479547	0.059809	0.0653862	0.0592074	0.0573416	0.0571235	0.0637316	0.0635145	0.0618807
Gly	0.0731071	0.0688558	0.0603668	0.0679088	0.0690474	0.0695822	0.0694124	0.0659845	0.0601223
His	0.0276762	0.0259675	0.0263686	0.0258205	0.0264653	0.0257649	0.0300018	0.0271701	0.0305635
Ile	0.0774587	0.0748869	0.0605675	0.0767994	0.0738824	0.0740741	0.0687023	0.0668078	0.0575264
Lys	0.0416014	0.0448986	0.0427654	0.041048	0.0430062	0.0428002	0.0159773	0.0179958	0.0389371
Leu	0.07302	0.0971687	0.101994	0.0991204	0.0935618	0.0945843	0.0987041	0.0833921	0.0848243
Met	0.0234987	0.0259675	0.0194084	0.0251584	0.0261261	0.0268667	0.0259187	0.0162315	0.0128116
Asn	0.0358573	0.0330039	0.0333289	0.032914	0.0322334	0.0321214	0.059826	0.0619854	0.0391883
Pro	0.0791123	0.0606467	0.0520011	0.0634635	0.06294	0.0637342	0.0644417	0.0503411	0.0444637
Gln	0.0287206	0.0287318	0.0307857	0.0274284	0.029519	0.028816	0.0275164	0.0306987	0.0295587
Arg	0.078503	0.0737142	0.0702048	0.0741511	0.0746459	0.0746673	0.0466892	0.0437544	0.0879225
Ser	0.102698	0.0957447	0.0949672	0.0955263	0.0989058	0.0980592	0.0541452	0.0635145	0.113043
Thr	0.0550044	0.0524376	0.0470486	0.0529651	0.0521673	0.0524621	0.0532576	0.0542225	0.0502414
Val	0.062228	0.0608142	0.0520011	0.0610044	0.0626007	0.0629714	0.0623114	0.0503411	0.0460547
Trp	0.0115753	0.0144078	0.020613	0.0148491	0.0138264	0.0135605	0.0181076	0.0289344	0.0221062
Try	0.0273281	0.0284805	0.0350689	0.0300766	0.0289253	0.028816	0.028404	0.0355211	0.040863
