# Supplementary material for: Characterization of the Complete Mitochondrial Genome of Wintersweet (Chimonanthus praecox) and Comparative Analysis within Magnoliids
Source: Life (Basel). 2024 Jan 25;14(2):182. doi: 10.3390/life14020182 (PMC10890521; doi:10.3390/life14020182)
Supplement: Supplementary file 1 [file life-14-00182-s001.zip › Supplementary Table S4.xlsx]

## Sheet: Sheet1
gene	Df	Sum Sq	Mean Sq	F value	P value
atp1	1	0.9351	0.9351	8.987	0.0074	**
atp6	1	0.0445	0.04454	2.516	0.13
atp9	1	0.2275	0.2275	1.645	0.215
ccmC	1	0.0383	0.03827	1.118	0.304
ccmFC	1	0.0514	0.0514	1.431	0.246
cob	1	4.119	4.119	10.8	0.00388	**
cox1	1	0.7952	0.7952	9.638	0.00584	**
cox2	1	0.0342	0.03424	0.811	0.379
cox3	1	0.1529	0.15288	3.372	0.0829	.
matR	1	0.1707	0.17067	1.888	0.185
nad1	1	2.099	2.0995	23.5	0.000129	***
nad2	1	3.406	3.406	10.71	0.0048	**
nad3	1	0.0414	0.04144	0.68	0.422
nad4	1	6.313	6.313	21.73	0.00017	***
nad4L	1	0.1083	0.1083	2.807	0.111
nad5	1	0.1818	0.18178	5.147	0.0351	*
nad6	1	0.4253	0.4253	5.994	0.0242	*
nad7	1	0.0205	0.02046	0.642	0.433
nad9	1	0.0826	0.0826	1.721	0.205
rpl5	1	0.2536	0.25362	4.212	0.0542	.
rps1	1	0.4893	0.4893	3.615	0.0734	.
rps3	1	0.1237	0.12372	3.199	0.0896	.
rps4	1	0.278	0.2779	0.518	0.48
rps12	1	0.0515	0.05154	0.911	0.354
rps13	1	0.003	0.0028	0.007	0.935
