# Supplementary material for: Characterization of the Complete Mitochondrial Genome of Wintersweet (Chimonanthus praecox) and Comparative Analysis within Magnoliids
Source: Life (Basel). 2024 Jan 25;14(2):182. doi: 10.3390/life14020182 (PMC10890521; doi:10.3390/life14020182)
Supplement: Supplementary file 1 [file life-14-00182-s001.zip › Supplementary Table S5.xlsx]

## Sheet: dispersed repeat
species	Range of repeat size (bp)							Forward direction repeats	Palindromic direction repeats	Longest repeat(bp)	Total repeat length (bp)	Genome size (bp)	Percentage of genome(%)
	[30,50)	[50,70)	[70,100)	[100,200)	[200,400)	[400,1e+03)	[1e+03,inf.)
G. biloba	3464	37	14	10	0	1	3	1830	1699	5324	138246	346544	39.8928
O. sativa	106	82	11	13	6	8	12	112	126	45584	150789	490520	30.7406
N. nucifera	3464	661	405	160	30	24	15	2427	2332	10734	301185	524797	57.3908
A. kusnezoffii	497	117	54	18	3	1	2	336	356	13439	47998	440720	10.8908
A. fimbriata	497	117	54	18	3	1	2	336	356	13439	47998	349849	13.7196
S. chinensis	856	153	26	16	3	0	5	522	537	21187	103812	580630	17.8792
L. tulipifera	377	73	17	17	3	5	5	231	266	11306	48173	553721	8.69987
M. biondii	638	195	125	163	97	68	9	730	565	1849	147908	967100	15.294
C. praecox	1854	408	207	73	11	5	4	1278	1284	10906	165069	972347	16.9763

## Sheet: SSR repeat
Unit size of repeats	G. biloba	N. nucifera	C. praecox	M. biondii	L. tulipifera	A. kusnezoffii	A. fimbriata	S. chinensis	O. sativa
1	163	141	228	42	196	98	85	315	164
2	114	219	310	302	200	153	127	192	175
3	13	24	48	35	21	31	12	26	20
4	60	80	116	128	75	67	44	51	42
5	1	30	22	29	21	12	9	7	10
6	8	6	7	7	4	7	1	5	1
Total number	359	500	731	543	517	368	278	596	412
